# Supplementary material for: Folate Status Shaped by Taste Receptor Genetics and Sociobehavioral Modulation: Evidence from a Hungarian Cohort
Source: Nutrients. 2026 Feb 8;18(4):562. doi: 10.3390/nu18040562 (PMC12943046; doi:10.3390/nu18040562)
Supplement: Supplementary file 1 [file nutrients-18-00562-s001.zip]

Archive with 2 entries (2 files):
- Sup. Table 1.pdf
- Sup. Table 2.pdf
